# Supplementary material for: Iodine and Nickel Ions Adsorption by Conjugated Copolymers Bearing Repeating Units of Dicyclopentapyrenyl and Various Thiophene Derivatives
Source: Polymers (Basel). 2023 Oct 19;15(20):4153. doi: 10.3390/polym15204153 (PMC10611155; doi:10.3390/polym15204153)
Supplement: Supplementary file 1 [file polymers-15-04153-s001.zip]

Archive with 1 entries (1 files):
- polymers-2673628-supplementary.pdf
